# Supplementary material for: Quantitative trait loci for yield and grain plumpness relative to maturity in three populations of barley (Hordeum vulgare L.) grown in a low rain-fall environment
Source: PLoS One. 2017 May 23;12(5):e0178111. doi: 10.1371/journal.pone.0178111 (PMC5441627; doi:10.1371/journal.pone.0178111)
Supplement: S1 File — (TXT) [file pone.0178111.s006.txt]

>HvAP2_672
AACAGCCCCAAGTAGACGTACCTGCGTTGCACAAAGATTCTCATTAGTGCCGCTGCCATGCCATGCCATGCCGTCAGGCTAGTTAGCAGGGAGATGCTGC[C/A]ACTTTGAGCGCAACGACAGGAGCAGGCAGACGAGCAGAGCRAAAATTCGAGCCATCGATTGGAGGAGAAGGGAGGAAGGAGGGTGGCGATGGTGGTTGG

>HvCO1_39
TGCATCCAAAGCAGAAAAAGCTAAAACATCTTATATCT[A/G]TGGACGGAGGGAGTACTATATAAAAAACCCATGAGAATAAGAAAGTCAATTTGATTTTTTCTTTCTACCAAGCATAGTAACAAATGCATAGTAATTCATG

>HvFT5.1_167
TCCACTCACAATAGGCTACAACAATAGGCAAGTTCGCCCAGGTGCTGCGCTAAAACCWTCTGCYGTTGTAAGCAAGCYGCGAGTTGATATTGGTGGCAAC[A/G]ACATGAGAGTTCTCTACACCTTGGTAAGCTTCTAACCGGAGAAGTGGACGGTATACGCCGATTCTTCAGTTATATGAATCTTTGACATTGTTTAGTAGTA

>HvGI_3818
GTATGACATACTGCATGCTGGCTGTTGTTTCAGTCCTGTTAGTTGTGATGCCTCACGATACAAAATTTCCATATTCGTATGTTTTGGGTGTGCATGTTTA[T/C]TAATCTTGGTAACTTTAAATTCCTGTTCAGCTTCCAAAAAATTGGTTGCATCTTCATTTCTTGCGTGCGATTGGAACTGCAATGTCTATGAGGGCTGGTA

>HvPhyB_1235
GTAGTTAACCYGAAGTAAATGTCATTATTTGTTCTGTTTATATTATTATAAATTACCTGGTCTATACACAGCCAACATGCCTTATAATTAATGGAAAATG[A/G]TGGGATTGGATAGGTTAGTGATGGTTTATGGGTTTGTTTCTCATCCAGGTGAAGAAGGCACAAATGTGGAGATAAAGTTGAAGACATTTGGGTCGGAGCA

>HvPhyC_3415
TCTCTGCTTCCCGGAGGTACTGTACCGTGCCGCTCATCGTCTTCACGAGCTTCTGGCTTATGTGCAGGCCGAGGCCTTCTCGGGATACCCCTGGGCCGTG[G/A]CGGAACATCTCCTGTATCAGCGCCTCCGGGACGCCTGGCGCTGGGTGGACAACTCTGCATAGGATCCATGGGTTAAATACAGCTGTTATTTTCAAGGTGA

>HvTFL1_239
GAGGTTCCACAGACCTAGACATATGGTTGGAGGGAGGGGGGGGGGGGGGGGCGTANTTTTTANTTTTGNCACAGTAAATGCTCTGTCTGGTTGTTGC[G/A]AAGCTAATATACTTNCGATGTGCCTTGTGCTGCTTATTGGGCATTGCTAGAGTATGAGCATCTATTTATAGTGGCAAGAACGCTGCTTCTTCAAGTGTG

>HvCEN_Commander
GGTGATACCCCTTCCCCACCGCCATCCACATACCGGGGGAAACCCTACGACTTGTCCGAGTAGCAGCGAAGTCGTCATCGCTTTCCTTCCTGAAGGTGTTGCTTGGTACGCGAGGCTTCGGAGTGCTTGGCATGCGGTGGTACTTCTCGAGAGGGTGCGGCGGTTGTCGGCCATCTTCGCTTCGTTGAGCTGCCGGAGTCGACATTTTTTTGTCTTCTCTTTCTTTATTCTTTTTCTTTGGGCTTGTTTGTGTTGCGGCCCCAGCGAGTTGGTTGTTGCTTTATAATATAAAGAGAAGGAAAATCCTTTTTCGTCTTAGAGAAAAAGAAAAAGAGAAAAACATTTTGACAGAAATATAAATACATACTATTAGAGTTAATCGTGTAGACCATACTCATTATCAACGCCAAGGAAAAAAAAAAGAGTAGAAGACTTTTAAGCAATTTTCAATGTGCTCAAATAGTGTGGCTTATAATAATGTCCTCCCGAAGGATTGATGAACTGTTTGGGGAACTTGTACAATGGTACTCCCTCTATTCCTAAATATAAGACGTTTTTACAGTTCAAATATTTAGAAAATAGAGGATAGTACAATTGATCTACCTCAGCTGGGGACTTTGTAGGCGCATACATGGCAATAGGGCTTTCTTCTTTTACCAAATGTGTGGATTCTGTGCATTAGCAACTCAGAATAAGCTTCTCCTGAAACCCACCTATGTCGAATATACAGGCTTATGTTAGTTTTCAGGTTCGAAACCTTTCTAAGGTCACGCCCCCGTTTTGTAGTGCGCCAAGGATGGAATAATCAAACATCACCTAGTGATAATCTAGCTTTAAACCTTCACCCTACTCACGCACAGCTCACTCAGCTCACGGCTCTTCACAGCTATAAATAGAGCCTCTACGCCACCCAACCTCAGCACCAACCATCAGGCTATACTACCTCATTCCTCTCGTGCAGCTACTAGCTACCTGCAGCCTGTAGGTACTTGTCATCATTCATCACAAACTTTTCAGTTCAAGCTAGGTAGCTAGCCATGGCTAGGGTGCTGGAGCCTCTCGTTGTTGGAAAGGTCATCGGGGAGGTCATCGACAACTTCAACCCCACAGTGAAGATGACGGTGACCTACAGCTCTAACAAGCAGGTGTTCAATGGCCACGAGTTCTTCCCGTCGGCAGTCGTCTCCAAGCCACGCATTGAGGTCCAGGGCGGCGACATGAGATCCTTCTTCACACTGGTTTGCGCCTCCTCTCATCTCCAGCCATCTCGTCTGTACACAAAGTAAGCTAGCTAGTGTAACATCCAGCTGATAACTGAGTGGTGTCGCTCTTCAGGTCATGACGGACCCAGATGTGCCAGGGCCTAGTGATCCATACCTGAGGGAGCACCTCCACTGGTAACCACTAACCCAAGCTAGTTTACAGCACTCGAGCAATCAAAAGCCTAACGACTATAAAGACCAATAAGCTCAGCACAACATGGAAAAATCTCTATAACGAAAGACATGTCAATTGCTCAGTCCAAGTGAGCTAACATGTTTAAGACCAAAATAATTTATCTGGTGATCAATTAGGTTCTTTCCCATGGACATAAAACTTGCCAGTCTTTTGTTTAATGAATATAAATGGTCAGATTTATACTATTAGCTATGCGTAAAAACATGCTTGACAAGATTATGACTTGTGTATGCAGGATCGTCAGTGATATTCCTGGCACCACAGATGCTTCTTTTGGTAAGTCCTTTTCATGCATGACTTGCTTTAGCTTTTGCTGATTGGCCCCATCCTTAATTTCTCTGAATAAACACATGAATGCATGCAGGAAGGGAGGTGGTGAGCTACGAGAGCCCCAAGCCCAACATTGGCATTCACAGGTTCACCTTCGTGCTGTTCCAACAGAAGAAGCGGCAGGCCATGAACCCTCCCTCCACCAGGGACTACTTCAACACGCGCCGCTTCGCTGACGAGAACGACCTTGGCCTCCCTGTCGCTGCCGTCTACTTCAACGCGCAGCGGGAGACAGCGGCACGCCGCCGCTGATGCAAACAATCAGCCATACCCTTCTTCTCTTGCATGCATGGCGCATGCAATAAGCCTATGGATCAACCTATAGTGGCTACTATTAGCTACCAGTATCTCCATTCAAATAAGTGTTTGTTTGTGTCTACTGTTTCTTCTAGTCTTCCTACTGTTCAGTTATTCGGTCAATTTAGCTACTAGTCGATCTGTGAACCAGTGTACGTGCAACCTACATCTGCCACTAGTGTGAATTTGGTTCAGCTCCTATTTGTGGAGACGATACAGTGTGCTGGCTACACAGTTGGGGCTGAGAGGTCGATGCATACTAGTGTTGACTGAGACTTTGGAAGCAGATTGATAGCTGAAGACCGTCGACATGTCTGGTAGTGGAAGGAGGAAAAGACAATGGCCACTAGTACTCCCAGTAACCCACTATTTTGTCATGTGCGTGCATGCATGTGTCGCTGCTAGCTCACTGCAGCTTATCTTGCAGTGTACTAGCTTGTACCCGATCCTTTAAACCTGCTATGTAGGTTGCAAACATTATCTCTTCATCTGCTCCGAGCTTTTCTGTATGACAAGACACTGCTATGTTCTCCCTCCCTCCGTATCTAAATACTCCCTCTATCCTAAAATACAACAACAACAACCAAGCCTTTCAGTTTTAAACAAGTTGAGGTAGGCTAGAGTTGAAACCTATAAGATCTCGAAGTCATGGCTCTCTAACGTGGATAGCTAACTTTCACGCATCCCTTTCCATGGCTAAGA

>HvCEN_Fleet
GGTGATACCCCTTCCCCACCGCCATCCACATACCGGGGGAAACCCTACGACTTGTCCGAGTAGCAGCGAAGTCGTCATCGCTTTCCTTCCTGAAGGTGTTGCTTGGTACGCGAGGCTTCGGAGTGCTTGGCATGCGGTGGTACTTCTCGAGAGGGTGCGGCGGTTGTCGGCCATCTTCGCTTCGTTGAGCTGCCGGAGTCGACATTTTTTTGTCTTCTCTTTTTTTATTCTTTTTCCTTGGGCTTGTTTGTGTTGCGGCCCCAGCGAGTTGGTTGTTGCTTTATAATATAAAGAGAAGGAAAATCCTTTTTCGTCTTAGAGAAAAAGAAAAAGAAAAAAACATTTTGACAGAAATATAAATACATACTATTAGAGTTAATCGTGTAGACCATACTCATTATCAACGCCAAGGAAAAAAAAAGAGTAGAAGACTTTTAAGCAATTTTCAATGTGCTCAAATAGTGTGGCTTATAATAATGTCCTCCCGAAGGATTGATGAACTGTTTGGGGAACTTGTACAATGGTACTCCCTCTATTCCTAAATATAAGACGTTTTTACAGTTCAAATATTTAGAAAATAGAGGATAGTACAATTGATCTACCTCAGCTGGGGACTTTGTAGGCGCATACATGGCAATAGGGCTTTCTTCTTTTACCAAATGTGTGGATTCTGTGCATTAGCAACTCAGAATAAGCTTCTCCTGAAACCCACCTATGTCGAATATACAGGCTTATGTTAGTTTTCAGGTTCGAAACCTTTCTAAGGTCACGCCCCCGTTTTGTAGTGCGCCAAGGATGGAATAATCAAACATCACCTAGTGATAATCTAGCTTTAAACCTTCACCCTACTCACGCACAGCTCACTCAGCTCACGGCTCTTCACAGCTATAAATAGAGCCTCTACGCCACCCAACCTCAGCACCAACCATCAGGCTATACTACCTCATTCCTCTCGTGCAGCTACTAGCTACCTGCAGCCTGTAGGTACTTGTCATCATTCATCACAAACTTTTCAGTTCAAGCTAGGTAGCTAGCCATGGCTAGGGTGCTGGAGCCTCTCGTTGTTGGAAAGGTCATCGGGGAGGTCATCGACAACTTCAACCCCACAGTGAAGATGACGGTGACCTACAGCTCTAACAAGCAGGTGTTCAATGGCCACGAGTTCTTCCCGTCGGCAGTCGTCTCCAAGCCACGCATTGAGGTCCAGGGCGGCGACATGAGATCCTTCTTCACACTGGTTTGCGCCTCCTCTCATCTCCAGCCATCTCGTCTGTACACAAAGTAAGCTAGCTAGTGTAACATCCAGCTGATAACTGAGTGGTGTCGCTCTTCAGGTCATGACGGACCCAGATGTGCCAGGGCCTAGTGATCCATACCTGAGGGAGCACCTCCACTGGTAACCACTAACCCAAGCTAGTTTACAGCACTCGAGCAATCAAAAGCCTAACGACTATAAAGACCAATAAGCTCAGCACAACATGGAAAAATCTCTATAACGAAAGACATGTCAATTGCTCAGTCCAAGTGAGCTAACATGTTTAAGACCAAAATAATTTATCTGGTGATCAATTAGGTTCTTTCCCATGGACATAAAACTTGCCAGTCTTTTGTTTAATGAATATAAATGGTCAGATTTATACTATTAGCTATGCGTAAAAACATGCTTGACAAGATTATGACTTGTGTATGCAGGATCGTCAGTGATATTCCTGGCACCACAGATGCTTCTTTTGGTAAGTCCTTTTCATGCATGACTTGCTTTAGCTTTTGCTGATTGGCCCCATCCTTAATTTCTCTGAATAAACACATGAATGCATGCAGGAAGGGAGGTGGTGAGCTACGAGAGCCCCAAGCCCAACATTGGCATTCACAGGTTCACCTTCGTGCTGTTCCAACAGAAGAAGCGGCAGGCCATGAACCCTCCCTCCACCAGGGACTACTTCAACACGCGCCGCTTCGCTGACGAGAACGACCTTGGCCTCCCTGTCGCTGCCGTCTACTTCAACGCGCAGCGGGAGACAGCGGCACGCCGCCGCTGATGCAAACAATCAGCCATACCCTTCTTCTCTTGCATGCATGGCGCATGCAATAAGCCTATGGATCAACCTATAGTGGCTACTATTAGCTACCAGTATCTCCATTCAAATAAGTGTTTGTTTGTGTCTACTGTTTCTTCTAGTCTTCCTACTGTTCAGTTATTCGGTCAATTTAGCTACTAGTCGATCTGTGAACCAGTGTACGTGCAACCTACATCTGCCACTAGTGTGAATTTGGTTCAGCTCCTATTTGTGGAGACGATACAGTGTGCTGGCTACACAGTTGGGGCTGAGAGGTCGATGCATACTAGTGTTGACTGAGACTTTGGAAGCAGATTGATAGCTGAAGACCGTCGACATGTCTGGTAGTGGAAGGAGGAAAAGACAATGGCCACTAGTACTCCCAGTAACCCACTATTTTGTCATGTGCGTGCATGCATGTGTCGCTGCTAGCTCACTGCAGCTTATCTTGCAGTGTACTAGCTTGTACCCGATCCTTTAAACCTGCTATGTAGGTTGCAAACATTATCTCTTCATCTGCTCCGAGCTTTTCTGTATGACAAGACACTGCTATGTTCTCCCTCCCTCCGTATCTAAATACTCCCTCTATCCTAAAATACAACAACAACAACCAAGCCTTTCAGTTTTAAACAAGTTGAGGTAGGCTAGAGTTGAAACCTATAAGATCTCGAAGTCATGGCTCTCTAACGTGGATAGCTAACTTTCACGCATCCCTTTCCATGGCTAAGA

>HvCEN_WI4304
GGTGATACCCCTTCCCCACCGCCATCCACATACCGGGGGAAACCCTACGACTTGTCCGAGTAGCAGCGAAGTCGTCATCGCTTTCCTTCCTGAAGGTGTTGCTTGGTACGCGAGGCTTCGGAGTGCTTGGCATGCGGTGGTACTTCTCGAGAGGGTGCGGCGGTTGTCGGCCATCTTCGCTTCGTTGAGCTGCCGGAGTCGACATTTTTTTGTCTTCTCTTTYTTTATTCTTTTTCYTTGGGCTTGTTTGTGTTGCGGCCCCAGCGAGTTGGTTGTTGCTTTATAATATAAAGAGAAGGAAAATCCTTTTTCGTCTTAGAGAAAAAGAAAAAGARAAAAACATTTTGACAGAAATATAAATACATACTATTAGAGTTAATCGTGTAGACCATACTCATTATCAACGCCAAGGNAAAAAAAAAGAGTAGAAGACTTTTAAGCAATTTTCAATGTGCTCAAATAGTGTGGCTTATAATAATGTCCTCCCGAAGGATTGATGAACTGTTTGGGGAACTTGTACAATGGTACTCCCTCTATTCCTAAATATAAGACGTTTTTACAGTTCAAATATTTAGAAAATAGAGGATAGTACAATTGATCTACCTCAGCTGGGGACTTTGTAGGCGCATACATGGCAATAGGGCTTTCTTCTTTTACCAAATGTGTGGATTCTGTGCATTAGCAACTCAGAATAAGCTTCTCCTGAAACCCACCTATGTCGAATATACAGGCTTATGTTAGTTTTCAGGTTCGAAACCTTTCTAAGGTCACGCCCCCGTTTTGTAGTGCGCCAAGGATGGAATAATCAAACATCACCTAGTGATAATCTAGCTTTAAACCTTCACCCTACTCACGCACAGCTCACTCAGCTCACGGCTCTTCACAGCTATAAATAGAGCCTCTACGCCACCCAACCTCAGCACCAACCATCAGGCTATACTACCTCATTCCTCTCGTGCAGCTACTAGCTACCTGCAGCCTGTAGGTACTTGTCATCATTCATCACAAACTTTTCAGTTCAAGCTAGGTAGCTAGCCATGGCTAGGGTGCTGGAGCCTCTCGTTGTTGGAAAGGTCATCGGGGAGGTCATCGACAACTTCAACCCCACAGTGAAGATGACGGTGACCTACAGCTCTAACAAGCAGGTGTTCAATGGCCACGAGTTCTTCCCGTCGGCAGTCGTCTCCAAGCCACGCATTGAGGTCCAGGGCGGCGACATGAGATCCTTCTTCACACTGGTTTGCGCCTCCTCTCATCTCCAGCCATCTCGTCTGTACACAAAGTAAGCTAGCTAGTGTAACATCCAGCTGATAACTGAGTGGTGTCGCTCTTCAGGTCATGACGGACCCAGATGTGCCAGGGCCTAGTGATCCATACCTGAGGGAGCACCTCCACTGGTAACCACTAACCCAAGCTAGTTTACAGCACTCGAGCAATCAAAAGCCTAACGACTATAAAGACCAATAAGCTCAGCACAACATGGAAAAATCTCTATAACGAAAGACATGTCAATTGCTCAGTCCAAGTGAGCTAACATGTTTAAGACCAAAATAATTTATCTGGTGATCAATTAGGTTCTTTCCCATGGACATAAAACTTGCCAGTCTTTTGTTTAATGAATATAAATGGTCAGATTTATACTATTAGCTATGCGTAAAAACATGCTTGACAAGATTATGACTTGTGTATGCAGGATCGTCAGTGATATTCCTGGCACCACAGATGCTTCTTTTGGTAAGTCCTTTTCATGCATGACTTGCTTTAGCTTTTGCTGATTGGTCCCATCCTTAATTTCTCTGAATAAACACATGAATGCATGCAGGAAGGGAGGTGGTGAGCTACGAGAGCCCCAAGCCCAACATTGGCATTCACAGGTTCACCTTCGTGCTGTTCCAACAGAAGAAGCGGCAGGCCATGAACCCTCCCTCCACCAGGGACTACTTCAACACGCGCCGCTTCGCTGACGAGAACGACCTTGGCCTCCCTGTCGCTGCCGTCTACTTCAACGCGCAGCGGGAGACAGCGGCACGCCGCCGCTGATGCAAACAATCAGCCATACCCTTCTTCTCTTGCATGCATGGCGCATGCAATAAGCCTATGGATCAACCTATAGTGGCTACTATTAGCTACCAGTATCTCCATTCAAATAAGTGTTTGTTTGTGTCTACTGTTTCTTCTAGTCTTCCTACTGTTCAGTTATTCGGTCAATTTAGCTACTAGTCGATCTGTGAACCAGTGTACGTGCAACCTACATCTGCCACTAGTGTGAATTTGGTTCAGCTCCTATTTGTGGAGACGATACAGTGTGCTGGCTACACAGTTGGGGCTGAGAGGTCGATGCATACTAGTGTTGACTGAGACTTTGGAAGCAGATTGATAGCTGAAGACCGTCGACATGTCTGGTAGTGGAAGGAGGAAAAGACAATGGCCACTAGTACTCCCAGTAACCCACTATTTTGTCATGTGCGTGCATGCATGTGTCGCTGCTAGCTCACTGCAGCTTATCTTGCAGTGTACTAGCTTGTACCCGATCCTTTAAACCTGCTATGTAGGTTGCAAACATTATCTCTTCATCTGCTCCGAGCTTTTCTGTATGACAAGACACTGCTATGTTCTCCCTCCCTCCGTATCTAAATACTCTCTCTATCCTAAAATACAACAACAACAACCAAGCCTTTTAGTTTTAAACAAGTTGAGGTAGGCTAGAGTTGAAACCTATAAGATCTCGAAGTCATGGCTCTCTAACGTGGATAGCTAACTTTCACGCATCCCTTTCMATGGCTAAGA
